# Supplementary material for: Enhancing stroke care in Europe: cost-effectiveness analysis of strategies addressing gaps in acute ischemic stroke care
Source: Eur Stroke J. 2026 May 19;11(5):aakag041. doi: 10.1093/esj/aakag041 (PMC13184963; doi:10.1093/esj/aakag041)
Supplement: aakag041_Supplementary_material [file aakag041_supplementary_material.zip]

Archive with 2 entries (2 files):
- ESO_25_1093_CHEERS 2022 checklist_StrokeManuscript_R1.pdf
- Suppl_R2_clean_ESO_25_1093_Manuscript Enhancing Stroke Care in Europe_v3.01.docx
